# Supplementary material for: Re-refinement of the structure of the planar hexagonal phase of ZnO nanocrystals
Source: Acta Crystallogr B Struct Sci Cryst Eng Mater. 2026 May 8;82(Pt 3):310–5. doi: 10.1107/S2052520626003860 (PMC13238490; doi:10.1107/S2052520626003860)
Supplement: Supplementary file 1 [file b-82-00310-sup1.cif]

data_I
#==============================================================================

# PROCESSING SUMMARY (IUCr Office Use Only)

_journal_date_recd_electronic      2026-01-28
_journal_date_to_coeditor         ?
_journal_date_from_coeditor       ?
_journal_date_accepted     2026-04-13
_journal_date_printers_first      ?
_journal_date_printers_final      ?
_journal_date_proofs_out          ?
_journal_date_proofs_in           ?
_journal_coeditor_name            ?
_journal_coeditor_code      JE5065SUP1
_journal_coeditor_notes
; ?
;
_journal_paper_category      FA
_journal_techeditor_code      B260386
_iucr_compatibility_tag          ACTA95
_journal_techeditor_notes  
;
;
_journal_coden_ASTM               ?
_journal_name_full                ?
_journal_year                     ?
_journal_volume                   ?
_journal_issue                    ?
_journal_page_first               ?
_journal_page_last                ?
_journal_suppl_publ_number        ?
_journal_suppl_publ_pages         ?

#==============================================================================


_symmetry_space_group_name_H-M   'P 63/m m c'
_symmetry_Int_Tables_number      194
_symmetry_cell_setting           hexagonal

_cell_length_a       3.45(2)
_cell_length_b       3.45(2)
_cell_length_c       4.46(2)
_cell_angle_alpha    90.00000
_cell_angle_beta     90.00000
_cell_angle_gamma    120.00000
_cell_volume         46.0(6)


_chemical_formula_sum            'O Zn'
_chemical_formula_weight         81.38
_cell_formula_units_Z            2

_cell_measurement_temperature    293.0
_diffrn_ambient_temperature      293.0
_exptl_crystal_description       'nanocrystal'
_exptl_crystal_colour            'colorless'
_diffrn_measurement_device_type  'Theoretical'

_diffrn_measurement_method       'Theoretical'

_diffrn_reflns_number            100
_diffrn_reflns_av_R_equivalents  0.0000
_diffrn_reflns_av_unetI/netI     0.0000
_diffrn_reflns_theta_min         2.00
_diffrn_reflns_theta_full        60.00
_diffrn_reflns_theta_max         80.00
_diffrn_measured_fraction_theta_full 1.000

_cell_measurement_reflns_used    100
_cell_measurement_theta_min      2.00
_cell_measurement_theta_max      80.00

loop_
_space_group_symop_operation_xyz
x,y,z
x-y,x,z+1/2
-y,x-y,z
-x,-y,z+1/2
-x+y,-x,z
y,-x+y,z+1/2
x-y,-y,-z
x,x-y,-z+1/2
y,x,-z
-x+y,y,-z+1/2
-x,-x+y,-z
-y,-x,-z+1/2
-x,-y,-z
-x+y,-x,-z+1/2
y,-x+y,-z
x,y,-z+1/2
x-y,x,-z
-y,x-y,-z+1/2
-x+y,y,z
-x,-x+y,z+1/2
-y,-x,z
x-y,-y,z+1/2
x,x-y,z
y,x,z+1/2

loop_
_atom_type_symbol
_atom_type_scat_dispersion_real
_atom_type_scat_dispersion_imag
_atom_type_scat_source
Zn  0.0 0.0 'International Tables Vol C Table 6.1.1.4'
O   0.0 0.0 'International Tables Vol C Table 6.1.1.4'

loop_
_atom_site_label
_atom_site_type_symbol
_atom_site_fract_x
_atom_site_fract_y
_atom_site_fract_z
_atom_site_occupancy
_atom_site_U_iso_or_equiv
Zn1 Zn   0.33333   0.66667   0.25000   1.00000  0.010
O1  O    0.33333   0.66667   0.75000   1.00000  0.010

loop_
_atom_site_aniso_label
_atom_site_aniso_U_11
_atom_site_aniso_U_22
_atom_site_aniso_U_33
_atom_site_aniso_U_23
_atom_site_aniso_U_13
_atom_site_aniso_U_12
Zn1 0.01 0.01 0.01 0.00 0.00 0.005
O1  0.01 0.01 0.01 0.00 0.00 0.005

loop_
_geom_bond_atom_site_label_1
_geom_bond_atom_site_label_2
_geom_bond_distance
_geom_bond_site_symmetry_2
_geom_bond_publ_flag
Zn1 O1 2.23(1) . ?

loop_
_geom_angle_atom_site_label_1
_geom_angle_atom_site_label_2
_geom_angle_atom_site_label_3
_geom_angle
_geom_angle_site_symmetry_1
_geom_angle_site_symmetry_3
_geom_angle_publ_flag
O1 Zn1 O1 180.00 . . ?
